# Supplementary material for: Identification of natural antimicrobial peptides from bacteria through metagenomic and metatranscriptomic analysis of high-throughput transcriptome data of Taiwanese oolong teas
Source: BMC Syst Biol. 2017 Dec 21;11(Suppl 7):131. doi: 10.1186/s12918-017-0503-4 (PMC5763296; doi:10.1186/s12918-017-0503-4)
Supplement: Supplementary file 4 — Expression of coding genes in E. coli calculating by RSEM. (XLSX 43 kb) [file 12918_2017_503_MOESM4_ESM.xlsx]

## Sheet: Gene in E. coli
Symbol	Dayuling	Alishan	Jinxuan	Oriental Beauty
araH	6770.74	0	0	0
insI1	5290.99	0	0	431.34
loiP	6095.52	0	0	0
pal	6612.1	0	0	0
pfkA	5643.09	0	0	0
rrfA	8579.83	0	8135.34	5615.78
rrfB	2141.9	143.16	8222.56	4059.29
rrfE	2141.9	143.16	8222.56	4059.29
rrlA	84575	111684	46772.6	52290.9
rrlB	29603.2	31621.3	18050	27997.4
rrlC	49227.7	51802.9	63150.3	54948.7
rrlD	0	2809.37	0	4559.16
rrlE	70727.9	92154.5	88818	71497
rrlG	29603.2	31621.3	18050	27997.4
rrlH	53275.8	29015.7	36758.6	58085
rrsB	2285.48	2960.85	1299.52	4429.97
rrsD	0	918.32	3925.72	3384.75
rrsE	2285.48	2960.85	1299.52	4429.97
rrsG	805.8	1438.92	1630.26	2581.49
rrsH	1935.45	1482.26	518.33	2181.53
ackA	5127.73	0	0	0
rhaD	4628.72	0	0	0
asnC	0	0	4353.28	0
rtcB	4129.68	0	0	107.2
xapB	3972.7	0	0	0
rrfF	0	143.16	0	3803.53
dhaL	3828.44	0	0	0
yeaM	3305.53	0	0	320.03
rrsA	2285.48	0.11	1299.52	0
trmI	3569.83	0	0	0
rnhA	0	1615.11	0	1936.16
cadB	3355.52	0	0	109.47
rem	2039.9	0	0	1391.9
rrsC	879.62	2189.25	0	0.09
dnaQ	0	1314.23	0	1737.02
pbpG	2833.56	0	0	0
lysS	2757.5	0	0	0
leuL	0	0	0	2687.8
yicT	0	0	0	2657.26
yjfF	2654.33	0	0	0
purA	2543.99	0	0	11.25
hemB	2485.54	0	0	0
yfgO	2420.22	0	0	0
rsmB	2106.32	0	0	237.92
djlA	0	210.53	2098.9	0
rrfG	2141.9	143.16	0	0
rrfC	2141.9	143.16	0	0
rrfD	2141.9	143.16	0	0
rrfH	2141.9	143.16	0	0
yadG	2218.15	0	0	0
abgB	2082.22	0	0	0
ykfB	0	0	0	2061.08
tyrA	1963.54	0	0	52.1
ccmA	2000.67	0	0	0
hemN	1977.55	0	0	0
yeiI	1955.61	0	0	0
ydcV	1939.83	0	0	0
yjhY	0	1842.94	0	0
yhaV	0	0	1841.62	0
hycC	1808.78	0	0	0
creC	1803.7	0	0	0
ygiF	1579.28	0	0	0
yadM	0	1446.64	0	128.2
araJ	1549.29	0	0	0
pqiB	1476.78	0	0	0
rplL	0	0	1299.87	159.73
xerC	1228.03	0	0	228.1
metC	0	0	1441.67	0
potA	1420.93	0	0	0
ybeU	1244.69	0	0	165.14
ssrA	202.3	141.97	1048.49	0
sra	0	0	0	1376.77
ydaY	0	0	0	1322.76
ymgF	0	0	0	1267.96
adiA	1165.66	0	0	90.22
elfD	0	0	0	1249.14
cbdA	1235.82	0	0	0
mlaB	0	1227.06	0	0
epd	0	0	1212.7	0
nfrB	1191.46	0	0	0
pyrG	1165.66	0	0	0
uidR	0	0	1126.99	0
ydfU	1119.03	0	0	0
ytfE	1107.64	0	0	0
pcnB	1083.16	0	0	0
npr	1075.99	0	0	0
yjjI	946.96	0	0	94.23
ahr	0	1027.36	0	0
ylaC	0	0	0	1023.97
yggL	0	840.56	0	178.78
seqA	0	0	0	1017.16
hemD	0	741.87	0	256.4
aaaD	950.63	0	0	0
dksA	0	0	0	929.46
yeaK	0	920.3	0	0
rnpB	584.38	45.57	252.39	0
yodB	0	0	0	880.75
uxaC	0	0	875.41	0
yfcG	0	874.85	0	0
yadN	0	0	0	874.4
ynjE	0	0	872.94	0
dicB	0	0	0	850.6
hicB	0	0	0	806.1
guaC	70.34	0	455.7	279.98
ddpX	0	0	0	803.57
yhjV	0	796.82	0	0
yadH	476.24	0	0	303.29
puuE	0	0	751.58	23.09
yedZ	0	0	0	771.88
yqgF	0	0	0	771.05
wcaH	0	0	0	761.19
gatR	0	0	0	755.29
yqaA	0	0	0	749.48
yafT	0	0	0	743.76
ydeS	0	0	0	743.13
ais	0	0	0	727.11
ybbD	0	0	0	714.37
ymjA	0	0	0	712.92
pdxH	0	0	0	711.84
yeaC	0	0	0	695.95
ytfA	0	0	0	690.75
umpG	0	0	0	690.47
cutA	0	0	0	689.79
nrdF	688.47	0	0	0
napB	0	687.15	0	0
yhfY	0	0	0	684.44
htrE	0	562.05	0	112.51
ssuB	0	671.05	0	0
ydfI	653.44	0	0	0
yadE	0	600.56	0	47.53
nrfB	0	0	0	644.4
dcuA	0	382.63	0	258.17
purH	600.42	0	0	36.77
sgcR	0	0	0	634.62
ydhC	0	127.57	0	506.46
plsC	0	0	0	633.71
fliA	509.98	0	0	121.79
ybfD	0	631.24	0	0
rutR	0	241.96	0	388.82
yfeK	0	0	0	623.57
cadA	615.39	0	0	6.8
rplU	0	0	0	608.95
yibG	0	0	0	601.05
nagB	0	600.51	0	0
csgE	0	0	0	599.59
gltI	0	0	0	594.89
bcp	0	0	0	589.56
ynfE	423.61	0	0	162.59
yiiS	0	0	0	584.6
flgK	580.7	0	0	0
waaS	0	0	0	577.73
yjdM	0	0	0	565.46
bamD	0	558.66	0	0
asr	0	555.95	0	0
uacT	0	0	0	554.74
agaA	0	526.2	0	26.33
yajD	0	0	0	545.96
panF	0	0	0	543.53
intQ	0	0	0	542.7
aroD	0	0	0	539.15
eutB	0	214.42	0	321.91
yhiL	0	0	532.89	0
livG	0	0	0	532.84
hipA	0	532.38	0	0
yceG	0	0	0	528.59
yahE	0	516.96	0	0
ybfG	0	0	0	516.35
epmB	0	0	0	511.31
insQ	511.31	0	0	0
acuI	0	0	0	509.65
yggC	0	505.26	0	0
yjjQ	0	0	0	503.27
yigF	0	0	0	498.67
mutH	0	497.94	0	0
ysgA	0	210.53	0	286.57
ycaD	0	0	0	496.07
ssrS	401.29	93.87	0	0
nhaR	0	492.99	0	0
ygbI	0	492.1	0	0
mreD	0	491.83	0	0
trxA	0	0	0	487.16
phoH	482.68	0	0	0
yfiL	0	0	0	479.18
intF	0	478.21	0	0
ygeO	0	0	0	476.18
ilvH	0	0	0	475.28
kptA	0	0	0	474
yidF	0	0	0	469.56
yrdA	0	464.29	0	0
rclA	0	0	0	462.92
yeeY	0	461.8	0	0
pgaB	0	229.73	0	231.64
yjdN	0	0	0	460.83
ydhQ	0	246	0	209.28
glxR	0	0	0	448.92
agaD	0	0	0	442.88
secB	0	440.48	0	0
fecB	0	0	0	436.99
paaF	0	246.05	0	190.3
yfeW	0	434.41	0	0
rpsG	0	0	0	433.03
trpC	431.34	0	0	0
yncD	0	0	0	430.87
yahI	0	0	0	430.3
ftsA	0	0	150.67	277.72
hupA	0	0	0	428.28
thiK	0	0	0	425.16
yccF	0	0	0	425.04
cpdA	0	0	0	423.62
ampD	0	0	0	423.62
trxB	0	0	0	423.62
fkpB	0	0	422.89	0
rpsC	104.61	318.13	0	0
atpI	0	0	0	421.95
ybeZ	0	0	0	421.18
setC	0	246.45	0	172.67
ydjI	0	0	0	419.07
adiC	0	0	0	415.07
ydbD	413.82	0	0	0
tatC	0	0	0	413.81
cra	0	410.24	0	0
tus	0	0	0	408.59
rimK	406.62	0	0	0
yghW	0	0	0	405.97
rimL	0	0	0	405.97
yciH	0	0	0	402.25
acpP	0	0	401.48	0
tsaB	0	0	0	398.97
nac	0	392.98	0	0
yedY	0	0	0	392.64
mcrB	0	0	0	391.85
rssA	0	0	0	387.15
gspI	0	0	0	386.64
ygeY	0	0	0	385.87
yiaV	0	0	0	385.62
hcaR	0	385.61	0	0
tam	0	384.77	0	0
ytfQ	0	0	0	381.79
hemF	0	381.75	0	0
yfeH	0	0	0	380.37
yjbI	46.45	0	0	332.79
tdcA	0	18.29	0	357.98
ygeW	0	375.02	0	0
guaA	372.3	0	0	0
dgoT	0	372.01	0	0
gspK	0	0	0	371.31
yeaP	0	0	0	370.36
yqiH	0	0	0	370.24
ycdY	0	0	0	368.66
fadI	0	0	0	367.88
cdh	0	0	0	367.31
yfbS	0	0	0	366.77
ispU	0	0	0	364.41
kdsC	0	363.57	0	0
arpB	0	217	0	146.15
lnt	0	267.9	0	94.96
rcsD	0	70.69	0	289.78
yhdZ	0	90.53	0	269.58
lacI	135.62	47.59	0	175.43
tdcE	351.98	0	0	6.37
yifN	0	0	0	358.05
mzrA	0	357.89	0	0
alsE	0	0	0	356.97
yqiI	0	0	0	356.8
thiB	0	0	0	356.46
ygjI	0	131.78	0	224.22
sgcC	0	0	0	355.92
citB	0	353.16	0	0
argH	0	0	0	351.01
iceT	0	0	0	350.92
dauA	349.7	0	0	0
yhjE	0	116.86	0	231.98
yihR	0	0	0	346.85
apaH	0	0	0	346.74
scpC	0	0	0	345.86
ptsP	196.09	0	0	149.6
kdpE	0	0	0	344.89
mlaC	0	0	0	344.69
idnT	0	0	0	343.23
ybbN	0	341.57	0	0
rpsS	0	0	341.04	0
ypdC	0	0	0	340.67
caiB	0	338.5	0	0
fabR	0	0	0	338.31
rlmC	0	0	0	336.87
insF1	0	336.84	0	0
iclR	0	0	0	336.59
sodC	0	0	0	335.97
aspA	0	334.73	0	0
yegL	0	0	0	332.16
efeU	0	331.16	0	0
plsY	0	0	0	331.08
lrhA	0	0	0	326.85
trpA	0	0	0	325.98
rspR	0	325.07	0	0
ypfG	0	0	0	321.98
idnR	0	0	0	321.85
nusG	0	0	0	321.21
dnaE	274.1	0	0	46.16
yliE	0	102.39	0	217.76
csgG	0	0	0	315.43
rhsJ	77.71	236.32	0	0
qseC	0	0	0	313.95
hda	0	0	0	312.28
argD	0	0	0	311.21
yegK	0	0	0	306.87
tolR	0	0	0	306.61
purK	0	305.62	0	0
ubiG	0	285.13	0	20.21
ybjL	304.9	0	0	0
fabI	0	304.82	0	0
casD	0	0	0	303.12
dapF	0	0	0	301.16
sspA	0	0	0	297.33
mhpC	0	297.21	0	0
ebgR	0	296.79	0	0
ilvB	0	294.96	0	0
perR	0	0	0	294.26
nuoC	0	0	0	293.77
katG	33.67	259.93	0	0
yfaD	0	0	0	292.3
proP	0	0	0	291.71
hofC	0	0	0	291.57
nupC	0	0	0	291.57
yadD	0	0	0	291.33
ygcU	0	0	0	291.29
ribB	0	0	0	290.51
yedV	0	0	0	290.36
dps	0	0	0	289.98
znuC	0	0	0	289.98
hyfB	0	0	0	289.55
purF	0	0	0	288.83
fadK	0	260.76	0	26.18
ugpC	0	0	0	286.57
tyrS	0	0	0	286.57
yicJ	0	285.69	0	0
radA	0	0	0	285.32
yfiB	0	284.54	0	0
glyS	283.81	0	0	0
rlmG	0	0	0	282.79
carA	0	0	0	279.83
ves	0	0	0	279.1
dgcZ	0	0	0	278.85
yigL	0	278.81	0	0
cstA	0	0	0	277.59
mukB	197.54	0	0	78.63
amn	0	271.56	0	0
rpoN	0	107.82	0	163.07
lysC	0	0	0	270.65
murF	270.19	0	0	0
glcA	0	122.49	0	147.63
truA	0	0	0	269.65
hyaC	0	0	0	268.35
fadH	0	0	0	267.83
yhcO	0	0	0	267.67
pncA	0	267.58	0	0
qorA	0	0	0	267.35
yiiF	0	0	0	266.94
secE	0	0	0	266.42
insA	0	0	0	264.76
cysI	0	0	0	264.48
fhuC	92.03	172.22	0	0
ybbY	0	263.88	0	0
ygbK	0	0	0	262.99
yihM	0	262.67	0	0
frr	0	0	0	261.92
holB	0	0	0	261.76
hflC	0	0	0	261.76
fixC	0	0	0	261.18
astB	0	0	0	260.98
flhE	0	0	0	260.32
rdgB	0	260.29	0	0
ybjG	0	258.98	0	0
phr	0	254.23	0	0
nuoL	0	0	0	253.9
wcaI	0	252.63	0	0
aaeA	0	0	0	250.63
phnP	0	0	0	250.32
ydeT	0	0	0	250.13
dppF	0	0	0	247.22
malG	0	0	0	246.04
yedS	0	0	0	245.01
paoD	0	0	0	244.35
hcaT	0	0	0	243.58
yciB	0	0	0	243.58
smtA	0	0	0	241.72
phoP	0	0	0	239.23
lldP	0	238.6	0	0
xylF	0	0	0	235.49
yciO	0	0	0	235.34
entD	0	0	0	235.34
minD	0	0	0	233.69
smrA	0	0	0	233.22
thrA	0	0	0	231.42
fdnH	0	0	0	231.2
rpsH	186.86	43.71	0	0
wcaE	0	229.97	0	0
yojI	0	229.89	0	0
yfjH	0	0	0	229.07
frmB	0	0	0	227.81
acrE	0	0	0	227.17
yajG	0	0	0	227.17
sdaC	0	0	0	226.59
thiI	0	94.85	0	131.12
nagE	0	0	0	225.19
yjtD	0	225.05	0	0
glpF	0	0	0	224.58
ybaO	0	224.56	0	0
dcuD	0	0	0	224.35
ptsG	0	0	0	224.22
flgG	0	0	0	223.98
glmU	0	0	0	223.86
yiaY	0	223.68	0	0
rbsA	0	0	0	223.2
allD	0	0	0	222.7
yieK	0	0	0	222.36
elaA	0	0	0	221.44
xdhA	0	0	0	219.97
fliY	0	0	0	218.95
queA	0	0	0	218.34
nhaB	0	0	0	217.99
thiL	0	52.7	0	164.38
yebC	0	0	0	216.96
ybaE	215.86	0	0	0
yfcD	0	0	0	215.32
ftsY	0	0	0	215.21
ffh	0	0	0	214.61
metR	0	0	0	214.47
ddlA	0	0	0	213.55
yfcS	0	0	0	213.5
eptB	0	213.21	0	0
nmpC	0	0	0	212.97
frvB	0	0	0	211.37
rplS	211.02	0	0	0
gatA	0	0	210.04	0
ghrB	0	0	0	209.86
cysD	0	0	0	209.01
rho	0	0	0	208.78
pdxA	0	208.23	0	0
cvrA	0	207.69	0	0
pfkB	0	0	0	204.29
ycaM	0	0	0	204.26
usg	0	203.3	0	0
insH1	0	101.68	0	100.92
maeB	0	22.6	0	179.48
flhC	0	0	0	201.93
rfbB	0	0	0	201.86
fdnI	0	0	0	201.12
yifK	0	0	0	200.35
mhpF	0	0	0	199.78
ybhD	0	0	0	199.15
macA	0	0	0	196.44
lpd	0	0	0	194.87
tsx	0	194.11	0	0
hydN	0	0	0	193.76
rpoA	0	0	0	191.91
prpD	0	0	0	191.24
lptG	0	0	0	188.93
coaE	0	0	0	188.28
hsdR	188.14	0	0	0
actP	0	10.41	0	177.15
priA	0	187.49	0	0
obgE	0	0	0	186.89
ylbE	0	0	0	185.59
citA	0	0	0	185
glrK	0	0	0	184.22
fpr	0	183.98	0	0
yidP	0	0	0	183.45
fadM	0	0	0	183.14
gltA	0	0	0	182.12
ytfF	0	0	0	181.55
nlpD	0	180.83	0	0
otsA	0	180.83	0	0
cysK	0	0	0	180.43
rarD	0	0	0	180.43
yehI	0	179.69	0	0
ddpA	0	0	0	179.04
ybhA	0	0	0	178.45
insL1	0	138.91	0	39.39
rplF	0	0	178.18	0
trg	0	0	0	178.12
yjhU	0	0	0	177.69
glgX	0	0	0	177.69
trpE	0	0	0	177.66
yqiG	0	0	0	177.58
gltB	0	134.78	0	42.59
murG	0	176.94	0	0
bcsG	43.71	132.93	0	0
can	0	0	0	176.35
yfgF	0	176.08	0	0
flhA	0	0	0	175.74
yciT	0	0	0	175.38
arcB	0	0	0	175.1
yjcC	0	0	0	174.97
gspJ	0	0	0	173.99
ascG	0	0	0	173.47
prfB	0	0	0	172.88
yfcU	0	0	0	171.23
nagZ	0	0	0	170.93
nrdD	0	0	0	170.81
serS	0	0	0	169.55
infB	0	0	0	169.5
hisF	0	0	0	169.28
leuD	0	0	0	168.82
ftsH	0	168.68	0	0
ybeF	0	0	0	168.52
yhhW	0	0	0	167.99
ygcE	0	0	0	167.99
mrcB	0	0	0	167.19
evgA	0	0	0	166.35
yiiG	0	0	0	166.08
glnA	0	0	0	165.84
yciV	0	0	0	165.7
mdlB	0	163.88	0	0
thiP	0	0	0	163.3
dnaC	0	162.94	0	0
wbbI	0	0	0	161.9
sfmA	0	0	0	161.49
recG	0	0	0	161.45
mfd	0	0	0	161.12
atpA	0	0	0	161.12
rutE	0	0	161	0
etk	0	0	0	160.82
atoB	0	0	0	160.33
yfeO	0	136.67	0	23.25
ycaI	0	159.27	0	0
amtB	57.06	0	0	102.2
ushA	0	0	0	159.15
nikC	0	0	0	157.71
yeaJ	0	0	0	156.83
uvrY	0	0	0	155.71
dnaB	0	0	0	154.82
ynjI	0	0	0	154.43
tnaB	0	13.77	0	140.53
ascF	0	153.17	0	0
ydiQ	0	0	0	152.84
ydbC	0	0	0	152.77
yeeL	0	0	0	152.67
yjgX	0	0	79.36	73.14
hdhA	0	0	0	152.24
murJ	0	0	0	152.24
bcsF	0	0	0	152.24
waaC	0	0	0	152.24
yeaG	0	0	0	151.06
xylB	0	0	0	150.67
murB	0	150.25	0	0
dapA	0	0	0	149.64
prmA	0	0	0	149.13
yraJ	0	61.43	0	87.1
dosC	0	0	0	147.95
yihP	0	0	0	147.63
rplJ	147.46	0	0	0
yjcS	0	0	0	147.18
pheT	0	0	0	146.88
ybjE	0	0	0	146.15
hyfR	0	0	0	145.21
glpG	0	144.71	0	0
ybdK	0	0	0	143.67
ydeP	0	60.28	0	83.33
barA	0	0	0	143.13
alaS	0	97.94	0	44.44
yggN	0	0	0	142.09
menA	0	0	0	141.89
ycbZ	0	0	0	141.09
rpsB	0	0	0	140.92
ppiD	0	0	0	140.53
arpA	0	0	0	140.34
yhbT	139.88	0	0	0
chbC	0	0	0	139.8
mdfA	0	139.33	0	0
mdtM	0	139.33	0	0
mhpB	0	0	0	139.19
yfdV	0	0	0	139.19
rhlE	0	0	0	139.19
cheB	0	0	0	139.19
recA	0	0	0	137.62
rluC	0	0	0	137.01
pyrE	0	0	0	136.59
rbsC	0	0	0	136.16
zwf	0	46.56	0	89.12
cusA	0	0	0	134.81
yfjI	0	134.02	0	0
ycgB	0	0	0	133.47
yedE	0	0	0	133.3
narH	0	0	0	132.95
tolB	0	132.86	0	0
iap	0	132.4	0	0
ydhV	0	0	0	132.04
insJ	0	131.64	0	0
ansB	0	131.26	0	0
lacZ	0	11.17	61.89	57.03
yhcD	0	129.82	0	0
tufA	30.99	0	0	98.67
tufB	30.99	0	0	98.67
guaB	0	0	0	129.51
yhdW	0	0	0	128.33
ytfT	0	0	0	128.2
wza	0	0	0	128.2
yagH	0	0	0	127.01
nudK	0	0	0	126.87
clpB	0	126.81	0	0
mhpD	0	0	0	126.3
yigM	0	19.09	105.72	0
yphG	0	0	0	124.69
elfC	0	118.88	0	5.62
fusA	0	0	0	124.38
opgD	0	0	0	123.56
ybiR	0	122.82	0	0
rplT	0	0	0	122.81
greA	0	0	0	122.56
xdhD	0	0	0	122.17
mltC	0	0	0	121.79
yijD	0	0	0	121.79
ynfC	0	120.81	0	0
rhsA	0	0	0	120.2
insC1	0	0	0	119.79
rfaH	0	0	0	119.55
torY	0	0	0	119.47
rpsP	0	0	0	117.39
roxA	0	0	0	117.23
sgcX	0	0	0	117.23
brnQ	0	117.13	0	0
cpxA	0	0	0	117
pitA	0	0	0	116.92
ygaQ	0	0	0	116.76
wecB	0	0	0	116.3
fumB	0	0	0	115.36
ybjS	0	0	0	115.31
ybcK	0	0	0	114.85
baeS	0	0	0	114.5
yqcE	0	0	0	114.36
fimB	0	113.96	0	0
phoA	0	0	0	113.53
glgC	113.33	0	0	0
ybdN	0	112.56	0	0
topB	0	105.07	0	7.45
malY	0	0	0	112.13
caiF	0	0	0	110.72
dxr	0	0	0	109.89
yegE	0	108.73	0	0
glvC	0	0	0	108.46
ydgH	0	0	0	108.26
nusA	0	0	0	108.04
cydD	0	0	0	107.52
yjhQ	0	0	0	107.07
dtpA	0	0	0	106.96
ybcV	0	0	0	106.68
prmC	0	0	0	105.14
yjeH	0	0	0	104.64
lpoA	0	75.9	0	28.7
yjbH	0	0	0	104.54
gspE	0	104.33	0	0
yhaK	0	0	0	104.09
recQ	0	0	0	103.82
yedQ	0	0	0	103.47
patD	0	0	0	102.56
torZ	0	0	0	102.24
nfo	0	0	0	102.2
rpoB	0	0	0	101.57
mnmG	0	0	0	100.53
dcp	0	0	0	100
prc	0	0	0	99.86
bepA	0	0	0	99.83
yjcZ	0	0	0	99.76
gltS	0	99.71	0	0
ydbH	0	71.58	0	27.68
bamC	0	0	0	98.84
gtrS	0	0	0	98.75
bioB	0	0	0	98.28
trpB	0	0	0	97.92
evgS	0	0	0	97.6
yfeX	0	0	0	97.43
pssA	0	0	0	97
plaP	0	0	0	96.79
ycdT	0	0	0	96.79
yejA	0	0	0	96.63
caiT	0	0	0	96.47
lsrA	0	0	0	95.15
ldtD	0	0	0	94.9
hscA	0	0	0	94.75
djlC	0	94.65	0	0
cca	0	0	0	94.37
wcaM	0	0	0	94.29
rhmR	0	0	0	93.33
amiC	0	0	0	93.24
ribF	0	0	0	93.09
tyrP	0	14.17	78.51	0
yhjG	0	0	0	92.19
secA	0	0	0	91.82
pykA	0	0	0	91.15
pgaC	0	90.69	0	0
ycjT	0	0	0	90.22
spoT	0	0	0	90.09
eptA	0	0	0	88.9
srkA	0	0	0	88.84
yjcE	0	0	0	88.58
flk	0	0	0	88.04
yfhM	0	76.17	0	11.78
abgT	0	11.25	0	76.57
uidB	0	87.52	0	0
rpoD	0	0	0	87.28
insB1	0	0	0	86.99
ruvB	0	0	0	86.74
tsgA	0	0	0	86.55
ybiO	0	0	0	85.35
rhsD	0	0	0	85.35
xylG	0	0	0	85.3
aceF	0	0	0	84.93
yjiK	0	0	0	84.87
napH	0	0	0	84.58
iscS	0	0	0	84.2
dfp	0	0	0	83.79
fecA	31.59	7.39	0	44
sfsA	0	0	0	82.92
gltX	0	0	0	82.57
tesA	0	82.2	0	0
dam	0	82.1	0	0
yjhG	0	0	0	81.69
rhlB	0	81.42	0	0
ycfJ	0	0	0	81.19
nadB	0	0	0	81.04
entF	0	0	24.51	56.47
acrF	0	0	0	80.02
ydbA	0	0	0	79.55
der	0	0	0	79.37
ygiQ	0	0	0	79
pflA	0	0	0	78.89
hflX	0	67.05	0	11.41
emrY	0	78.14	0	0
narG	0	0	0	78.07
tgt	0	0	0	77.74
zitB	0	0	0	77.57
pepT	0	0	77.55	0
rhsB	0	77.05	0	0
tdcC	0	0	0	76.81
mdtF	0	11.03	0	65.71
ybhP	0	0	0	76.72
astE	0	0	0	75.41
lpxM	0	0	0	75.18
yegQ	0	0	0	75.11
yfaS	0	74.61	0	0
lptD	0	0	0	74.47
ydjK	0	0	0	74.13
phnC	0	0	0	74.09
yhgF	0	73.98	0	0
deoB	0	0	0	71.64
yigZ	0	0	0	71.29
yidC	0	0	0	70.99
waaH	70.95	0	0	0
gntP	0	0	70.8	0
malT	0	0	0	70.21
pepD	0	0	0	70.17
yfaL	0	0	0	70.1
yfaA	0	0	0	69.22
fdoI	0	0	0	68.94
chbG	0	68.72	0	0
yneO	0	0	0	68.64
tsf	0	0	0	68.61
yhbJ	0	0	0	68.37
fimH	0	19.02	0	48.55
ulaD	0	0	0	67.35
alsA	0	0	0	66.73
atoE	0	0	0	66.28
yjiP	0	18.65	0	47.61
ydiK	65.98	0	0	0
tamB	0	0	0	65.73
caiD	0	65.57	0	0
dcuB	0	0	0	65.39
mscK	0	0	0	65.19
mgtA	0	0	0	65.03
kup	0	64.34	0	0
yehM	0	0	0	64.1
nfrA	0	0	0	63.91
opgH	0	0	0	63.19
yafF	0	62.93	0	0
intD	0	0	0	62.78
dcuS	0	0	0	62.69
yqeA	0	0	0	62.66
murP	0	0	0	61.54
nepI	0	0	0	61.36
scpA	0	0	0	61.32
uvrD	0	0	0	60.81
tktA	0	60.37	0	0
yfbL	0	0	0	60.14
yfiN	0	0	0	59.56
cheA	0	0	0	59.5
asnA	0	0	0	58.87
cirA	0	0	0	58.69
slmA	0	57.55	0	0
bioA	0	0	0	56.65
hsdM	0	0	0	55.15
htpG	0	54.97	0	0
eutT	0	0	0	54.53
gudD	0	0	0	54.49
yajI	0	0	0	54.13
prfA	0	0	0	53.98
asd	0	0	0	52.95
fdoG	0	0	0	52.69
zraS	52.53	0	0	0
dnaA	52.31	0	0	0
yeaW	0	0	0	51.96
ppiC	0	0	0	51.83
btuB	0	0	51.57	0
rsmI	0	0	0	50.92
bcsA	0	0	0	50.22
citT	50.16	0	0	0
bisC	0	0	0	50.09
pth	0	0	0	49.97
manA	0	0	0	49.71
diaA	0	0	0	49.46
ecpR	0	0	0	49.46
uhpT	0	49.36	0	0
gfcD	0	0	0	48.79
rspA	0	0	0	48.11
yfcC	0	0	0	48.04
yifB	0	0	0	48.04
lgoR	0	0	0	47.92
lolA	0	0	0	47.76
yhcC	0	0	0	47.14
glsA	0	0	0	46.99
yfeA	0	0	0	46.71
srlE	0	0	0	45.67
psiF	0	0	0	45.53
yhbX	0	0	0	44.94
ydjG	0	0	0	44.69
shiA	0	0	0	44.39
yqiK	0	0	0	43.97
gntU	0	0	0	43.59
mglC	0	0	0	43.37
yagG	0	0	0	42.27
hyuA	0	0	0	42.18
yraI	0	0	0	42
abrB	0	0	0	41.88
ileS	0	0	0	41.5
ypjA	0	0	0	41.47
rsxD	0	0	0	41.4
yqgA	0	0	0	41.29
tusC	0	0	0	40.6
cobT	0	0	0	40.6
kefB	0	0	0	40.46
mltB	0	0	0	40.37
pitB	0	0	0	38.97
aer	0	0	0	38.44
pdhR	0	0	0	38.21
yegS	0	38.18	0	0
cpdB	37.78	0	0	0
ylaB	0	0	0	37.69
acs	0	0	0	37.3
lon	0	0	0	37.24
gspM	0	37.18	0	0
bamA	0	7.06	0	30.03
thrB	0	36.82	0	0
hemY	0	0	0	36.63
flgE	0	0	0	36.27
yfcA	0	0	0	36.09
fepB	0	35.9	0	0
paaZ	0	0	0	35.72
yfaQ	0	0	0	35.43
ibpA	0	0	0	35.3
yhfK	0	0	0	34.75
yidK	0	0	0	34.07
gspH	0	33.68	0	0
def	0	33.68	0	0
php	0	0	0	33.25
sdhA	0	0	0	33.08
yeeJ	0	0	0	33.04
amiB	0	0	0	32.77
torS	0	0	0	31.95
fumA	0	31.29	0	0
rihB	0	0	0	31.03
parE	0	0	0	30.88
ykgF	0	0	0	30.7
yoaA	0	0	0	30.59
yibH	0	30.22	0	0
yggW	0	30.22	0	0
ccmF	0	0	0	30.07
yegI	0	0	0	30.03
cydC	0	29.93	0	0
rluD	0	0	0	29.8
mdaB	0	29.52	0	0
yhjJ	0	0	0	29.29
yjgR	0	0	0	29.17
argI	0	0	0	29.08
recB	0	0	0	28.88
lpxD	0	0	0	28.49
gatD	0	0	0	28.08
ydjJ	0	0	0	28
nikA	0	0	0	27.84
mprA	0	0	0	27.52
fhuE	0	0	0	26.69
efp	0	0	0	25.78
ompN	0	0	0	25.78
ydcS	0	0	0	25.51
ybhF	0	0	0	25.24
adeD	0	0	0	24.81
sthA	0	24.52	0	0
rpoC	17.39	0	0	6.92
malZ	0	0	0	24.16
glgP	0	0	0	23.88
gss	0	0	0	23.57
gmk	0	0	0	23.42
lacY	0	0	0	23.31
ydfG	0	23	0	0
surA	0	0	0	22.71
yhfT	0	0	0	22.4
qseB	0	0	0	22.14
secY	0	0	0	21.94
kdgR	0	21.69	0	0
rseP	0	0	0	21.6
ghxQ	0	0	0	21.37
yhjY	0	0	0	20.91
yafZ	0	20.9	0	0
uxaB	0	0	0	20.13
ycdX	0	0	0	19.8
insD1	0	19.62	0	0
yhdP	0	0	0	19.23
yagE	0	18.9	0	0
gshA	0	0	0	18.77
manY	0	0	0	18.25
dnaK	0	17.92	0	0
araF	0	17.35	0	0
tesB	0	0	0	16.97
rhsE	0	16.87	0	0
cytR	0	16.74	0	0
araC	0	0	0	16.63
ybiY	0	0	0	16.24
ycaN	0	0	0	16.08
wecF	0	15.91	0	0
rlmF	0	0	0	15.77
tmpR	0	0	0	15.66
alsB	0	0	0	15.61
ispG	0	15.35	0	0
rlmN	0	14.87	0	0
yagF	0	0	0	14.85
ddpD	0	0	0	14.81
ldhA	0	0	0	14.76
gspL	0	14.76	0	0
sapD	0	0	0	14.72
yhbU	0	0	0	14.67
rsgA	0	0	0	13.88
yceA	0	0	0	13.88
glgB	0	0	0	13.37
uraA	0	13.32	0	0
proB	0	0	0	13.24
potG	0	0	0	12.89
yfdE	0	0	0	12.75
yhaC	0	0	0	12.3
lldD	0	0	0	12.27
kbl	0	0	0	12.21
sbmA	0	0	0	11.97
norV	0	11.93	0	0
avtA	0	0	0	11.65
intB	0	0	0	11.54
folC	0	0	0	11.52
ansP	0	11.45	0	0
damX	0	0	0	11.36
xylA	0	0	0	11.05
yoaE	0	11.03	0	0
glnD	0	0	0	10.94
sucA	0	0	0	10.43
fliD	0	0	0	10.39
treC	0	10.37	0	0
ptrA	0	0	0	10.12
ttdT	0	0	0	9.98
xylE	0	0	0	9.9
uxaA	0	0	0	9.82
bcsE	0	0	0	9.3
sbcC	0	0	0	9.29
rpsA	0	0	0	8.73
cysJ	0	0	0	8.12
uidA	0	0	0	8.07
edd	0	0	0	8.07
dhaR	0	0	0	7.61
pbpC	0	7.43	0	0
cyoB	0	0	0	7.34
ligA	0	0	0	7.25
purL	0	0	0	7.07
speC	0	0	0	6.84
ldcC	0	0	0	6.82
speF	0	0	0	6.65
mngB	0	6.52	0	0
malP	0	0	0	6.1
acnB	0	0	0	5.63
recE	0	0	0	5.62
rne	0	0	0	4.68
pfo	0	0	0	4.15
